# Supplementary material for: Visible Light-Induced Cascade Sulfonylation/Cyclization to Produce Quinoline-2,4-Diones under Metal-Free Conditions
Source: Molecules. 2023 Mar 31;28(7):3137. doi: 10.3390/molecules28073137 (PMC10095780; doi:10.3390/molecules28073137)
Supplement: Supplementary file 1 [file molecules-28-03137-s001.zip]

Archive with 1 entries (1 files):
- molecules-2314669-supplementary.pdf
